# Supplementary material for: The tRNA thiolation-mediated translational control is essential for plant immunity
Source: eLife. 2024 Jan 29;13:e93517. doi: 10.7554/eLife.93517 (PMC10863982; doi:10.7554/eLife.93517)
Supplement: Figure 2—source data 1. [file elife-93517-fig2-data1.zip]

Archive with 12 entries (11 files):
- Figure 2-Source Data 1/
- __MACOSX/._Figure 2-Source Data 1
- Figure 2-Source Data 1/Figure 2D-Source Data.eps
- __MACOSX/Figure 2-Source Data 1/._Figure 2D-Source Data.eps
- Figure 2-Source Data 1/Figure 2D-raw2-1.tif
- __MACOSX/Figure 2-Source Data 1/._Figure 2D-raw2-1.tif
- Figure 2-Source Data 1/Figure 2D-raw1-1.tif
- __MACOSX/Figure 2-Source Data 1/._Figure 2D-raw1-1.tif
- Figure 2-Source Data 1/Figure 2D-raw1.tif
- __MACOSX/Figure 2-Source Data 1/._Figure 2D-raw1.tif
- Figure 2-Source Data 1/Figure 2D-raw2.tif
- __MACOSX/Figure 2-Source Data 1/._Figure 2D-raw2.tif
