# Supplementary material for: The tRNA thiolation-mediated translational control is essential for plant immunity
Source: eLife. 2024 Jan 29;13:e93517. doi: 10.7554/eLife.93517 (PMC10863982; doi:10.7554/eLife.93517)
Supplement: Figure 5—source data 3. [file elife-93517-fig5-data3.zip]

Archive with 4 entries (4 files):
- Figure 5-Source Data 3/Figure 5C-raw1.tif
- Figure 5-Source Data 3/Figure 5C-raw2.tif
- Figure 5-Source Data 3/Figure 5C-Source Data rep.eps
- Figure 5-Source Data 3/Figure 5C-Source Data.eps
